# Supplementary material for: Fostering the Conversation About Complementary Medicine: Acceptability and Usefulness of Two Communication-Supporting Tools for Patients with Cancer
Source: Curr Oncol. 2024 Nov 20;31(11):7414–25. doi: 10.3390/curroncol31110547 (PMC11592416; doi:10.3390/curroncol31110547)
Supplement: Supplementary file 1 [file curroncol-31-00547-s001.zip]

Archive with 2 entries (2 files):
- Supplementary File S1-impression of tools in Dutch.pdf
- Supplementary File S2 - evaluation questionnaire translated to English.pdf
